# Supplementary material for: Immobilization of Horseradish Peroxidase on Magnetite-Alginate Beads to Enable Effective Strong Binding and Enzyme Recycling during Anthraquinone Dyes’ Degradation
Source: Polymers (Basel). 2022 Jun 28;14(13):2614. doi: 10.3390/polym14132614 (PMC9269335; doi:10.3390/polym14132614)
Supplement: Supplementary file 1 [file polymers-14-02614-s001.zip]

Archive with 1 entries (1 files):
- polymers-1728563-supplementary.pdf
